# Supplementary material for: Gene Expression Behavior of a Set of Genes in Platelet and Tissue Samples from Patients with Breast Cancer
Source: Int J Mol Sci. 2023 May 6;24(9):8348. doi: 10.3390/ijms24098348 (PMC10179257; doi:10.3390/ijms24098348)
Supplement: Supplementary file 1 [file ijms-24-08348-s001.zip]

Archive with 1 entries (1 files):
- ijms-2342171-supplementary.pdf
